# Supplementary material for: Trans-synaptic zinc mobilization improves social interaction in two mouse models of autism through NMDAR activation
Source: Nat Commun. 2015 May 18;6:7168. doi: 10.1038/ncomms8168 (PMC4479043; doi:10.1038/ncomms8168)
Supplement: Supplementary Data 1 — Detailed statistical analysis. [file ncomms8168-s4.xlsx]

## Sheet: Sheet1
Supplementary Data 1. Statistical analysis
Shank2 mice BEHAVIOR
Experiments	Parameter	Figure	Comparison	N	Statistical tests and significance
Three-chamber test	Exploration time (O vs. S1)	Fig. 1b	WT-V, O vs. S1	28, 28	Unpaired Student's t-test, P < 0.0001
			WT-C, O vs. S1	28, 28	Unpaired Student's t-test, P < 0.0001
			KO-V, O vs. S1	25, 25	Unpaired Student's t-test, P = 0.0020
			KO-C, O vs. S1	25, 25	Unpaired Student's t-test, P < 0.0001
	Preference index (S1-O) from exploration time	Fig. 1c	WT-V, WT-C, KO-V, KO-C	28, 28, 25, 25	Repeated measurements of ANOVA, Gene effect P < 0.0001, Drug effect P = 0.0001
					One-way ANOVA (Kruskal Wallis), P < 0.0001; Dunn's post test: WT-V vs. WT-C, n.s., WT-V vs. KO-V, P < 0.001, WT-V vs. KO-C, n.s., WT-C vs. KO-V, P < 0.001, WT-C vs. KO-C, n.s., KO-V vs. KO-C, <0.001.
		Suppl Fig. 1d	WT-V, WT-C	28, 28	Paired Student's t-test, P = 0.3529
		Suppl Fig. 1e	KO-V, KO-C	25, 25	Paired Student's t-test, P < 0.0001
		Suppl Fig. 1f	WT (Vehicle first), V vs. C	14, 14	Paired Student's t-test, P = 0.7897
		Suppl Fig. 1g	KO (Vehicle first), V vs. C	12, 12	Paired Student's t-test, P = 0.0241
		Suppl Fig. 1h	WT (Clioquinol first), C vs. V	14, 14	Paired Student's t-test, P = 0.0531
		Suppl Fig. 1i	KO (Clioquinol first), C vs. V	13, 13	Paired Student's t-test, P = 0.0007
	Time in chamber (O vs. S1)	Suppl Fig. 1b	WT-V, O vs. S1	28, 28	Unpaired Student's t-test, P < 0.0001
			WT-C, O vs. S1	28, 28	Unpaired Student's t-test, P < 0.0001
			KO-V, O vs. S1	25, 25	Unpaired Student's t-test, P < 0.0001
			KO-C, O vs. S1	25, 25	Unpaired Student's t-test, P < 0.0001
	Preference index (S1-O) from time spent in chamber	Suppl Fig. 1c	WT-V, WT-C, KO-V, KO-C	28, 28, 25, 25	Repeated measurements of ANOVA, Gene effect P < 0.0001, Drug effect P = 0.9365
					One-way ANOVA, P < 0.0001; Tukey's post test: WT-V vs. WT-C, n.s., WT-V vs. KO-V, P < 0.001, WT-V vs. KO-C, < 0.01., WT-C vs. KO-V, P < 0.01, WT-C vs. KO-C, n.s., KO-V vs. KO-C, n.s.
	Exploration time (S1 vs. S2)	Fig. 1e	WT-V, S1 vs. S2	28, 28	Unpaired Student's t-test, P = 0.0009
			WT-C, S1 vs. S2	28, 28	Unpaired Student's t-test, P < 0.0001
			KO-V, S1 vs. S2	25, 25	Unpaired Student's t-test, P = 0.0913
			KO-C, S1 vs. S2	25, 25	Unpaired Student's t-test, P = 0.0042
	Preference index (S2-S1) from exploration time	Fig. 1f	WT-V, WT-C, KO-V, KO-C	28, 28, 25, 25	Repeated measurements of ANOVA, Gene effect P = 0.1097, Drug effect P = 0.3478
					One-way ANOVA, P = 0.3513
		Suppl Fig. 1l	WT-V, WT-C	28, 28	Paired Student's t-test, P = 0.4579
		Suppl Fig. 1m	KO-V, KO-C	25, 25	Paired Student's t-test, P = 0.5572
	Time in chamber (S1 vs. S2)	Suppl Fig. 1j	WT-V, S1 vs. S2	28, 28	Unpaired Student's t-test, P = 0.0004
			WT-C, S1 vs. S2	28, 28	Unpaired Student's t-test, P < 0.0001
			KO-V, S1 vs. S2	25, 25	Unpaired Student's t-test, P = 0.0445
			KO-C, S1 vs. S2	25, 25	Unpaired Student's t-test, P = 0.0098
	Preference index (S2-S1) from time spent in chamber	Suppl Fig. 1k	WT-V, WT-C, KO-V, KO-C	28, 28, 25, 25	Repeated measurements of ANOVA, Gene effect P = 0.1531, Drug effect P = 0.7257
					One-way ANOVA, P = 0.5329
	Correlation between time spent in chamber and in exploration	Suppl Fig. 2a	WT-V	112 pairs	Pearson r = 0.8337, 95% CI 0.7667-0.8827, P < 0.0001
		Suppl Fig. 2b	WT-C	112 pairs	Pearson r = 0.8487, 95% CI 0.7871-0.8936, P < 0.0001
		Suppl Fig. 2c	KO-V	100 pairs	Pearson r = 0.3742, 95% CI 0.1918-0.5316, P = 0.0001
		Suppl Fig. 2d	KO-C	100 pairs	Pearson r = 0.6177, 95% CI 0.4794-0.7261, P < 0.0001
Repetitive behaviors	Jumping	Fig. 1g	WT-V, WT-C, KO-V, KO-C	10, 10, 11, 11	Repeated measurements of ANOVA, Gene effect P = 0.0225, Drug effect P = 0.8928
					One-way ANOVA (Kruskal Wallis), P = 0.0108; Dunn's post test: WT-V vs. WT-C, n.s., WT-V vs. KO-V, P < 0.05, WT-V vs. KO-C, n.s., WT-C vs. KO-V, n.s., WT-C vs. KO-C, n.s., KO-V vs. KO-C, n.s.
		Suppl Fig. 5a	WT-V, WT-C	10, 10	Paired Student's t-test, P - 0.2555
		Suppl Fig. 5b	KO-V, KO-C	11, 11	Paired Student's t-test, P = 0.7512
	Grooming	Fig. 1h	WT-V, WT-C, KO-V, KO-C	10, 10, 11, 11	Repeated measurements of ANOVA, Gene effect P = 0.1328, Drug effect P = 0.0116
					One-way ANOVA (Kruskal Wallis), P = 0.2901
		Suppl Fig. 5c	WT-V, WT-C	10, 10	Paired Student's t-test, P = 0.6555
		Suppl Fig. 5d	KO-V, KO-C	11, 11	Paired Student's t-test, P = 0.0301
Open field test	Distance moved	Fig. 1i	WT-V, WT-C	23, 23	Repeated measurements of ANOVA, Drug effect P = 0.3923, Time effect P < 0.0001
			KO-V, KO-C	21, 21	Repeated measurements of ANOVA, Drug effect P = 0.2595, Time effect P = 0.0881
	Total distance moved	Fig. 1j	WT-V, WT-C, KO-V, KO-C	23, 23, 21, 21	Repeated measurements of ANOVA, Gene effect P < 0.0001, Drug effect P = 0.0079
					One-way ANOVA (Kruskal Wallis), P < 0.0001; Dunn's post test: WT-V vs. WT-C, n.s., WT-V vs. KO-V, P < 0.001, WT-V vs. KO-C, P < 0.001, WT-C vs. KO-V, P < 0.001, WT-C vs. KO-C, P < 0.001, KO-V vs. KO-C, n.s.
	Time in center	Suppl Fig. 5e	WT-V, WT-C, KO-V, KO-C	23, 23, 21, 21	Repeated measurements of ANOVA, Gene effect P = 0.0025, Drug effect P = 0.4722
					One-way ANOVA (Kruskal Wallis), P = 0.0017; Dunns post test: WT-V vs. WT-C, n.s., WT-V vs. KO-V, P < 0.05, WT-V vs. KO-C, P < 0.05, WT-C vs. KO-V, P < 0.05, WT-C vs. KO-C, P < 0.05, KO-V vs. KO-C, n.s.
Shank2 mice ELECTROPHYSIOLOGY (SC-CA1)
Experiments	Parameter	Figure	Comparison	N; Cell or slice (mouse)	Statistical tests and significance
Clioquinol treatment	NMDA/AMPA ratio	Fig. 2a	WT-V, WT-C, KO-V, KO-C	14 (10), 11 (7), 12 (8), 12 (7)	Two-way ANOVA, Gene effect P = 0,0235, Drug effect P = 0.0300
					One-way ANOVA, P = 0.0062; Tukey's post test: WT-V vs. WT-C, n.s., WT-V vs. KO-V, P < 0.05, WT-V vs. KO-C, n.s., WT-C vs. KO-V, P < 0.05, WT-C vs. KO-C, n.s., KO-V vs. KO-C, P < 0.05
	100-Hz LTP	Fig. 2b	WT-V, WT-C, KO-V, KO-C	13 (8), 12 (5), 13 (7), 11 (5)	Two-way ANOVA, Gene effect P = 0,0095, Drug effect P = 0.1339
					One-way ANOVA, P = 0.0031; Tukey's post test: WT-V vs. WT-C, n.s., WT-V vs. KO-V, P < 0.01, WT-V vs. KO-C, n.s., WT-C vs. KO-V, P < 0.05, WT-C vs. KO-C, n.s., KO-V vs. KO-C, P < 0.05
	NMDA-fEPSP, initial slope	Fig. 2c	WT, baseline vs. last 5-min	8 (7), 8 (7)	Paired Student's t-test, P = 0.0074
			KO, baseline vs. last 5-min	8 (5), 8 (5)	Paired Student's t-test, P = 0.0026
		text	WT, last 5-min vs. KO, last 5-min	8 (7), 8 (5)	Unpaired Student's t-test, P = 0.8327
	AMPAR EPSCs at -40 mV of holding membrane potential	Fig. 2d	WT, baseline vs. after CQ	4 (3), 4 (3)	Paired Student's t-test, P = 0.4729
			WT, baseline vs. after D-AP5		Paired Student's t-test, P = 0.3999
	NMDAR EPSCs at -40 mV of holding membrane potential		WT, baseline vs. after CQ		Paired Student's t-test, P = 0.0204
			WT, baseline vs. after D-AP5		Paired Student's t-test, P = 0.0023
	AMPAR EPSCs at -40 mV of holding membrane potential	Fig. 2e	KO, baseline vs. after CQ	5 (4), 5 (4)	Paired Student's t-test, P = 0.9324
			KO, baseline vs. after D-AP5		Paired Student's t-test, P = 0.0692
	NMDAR EPSCs at -40 mV of holding membrane potential		KO, baseline vs. after CQ		Paired Student's t-test, P = 0.0421
			KO, baseline vs. after D-AP5		Paired Student's t-test, P = 0.0009
	AMPA-fEPSP, initial slope	Suppl Fig. 6a	WT, baseline vs. last 5-min	5 (4), 5 (4)	Paired Student's t-test, P = 0.4740
			KO, baseline vs. last 5-min	5 (4), 5 (4)	Paired Student's t-test, P = 0.6526
	I/O ratio	Suppl Fig. 6b	WT-V, WT-C, KO-V, KO-C	9 (7), 9 (7), 8 (5), 9 (6)	One-way ANOVA; P = 0.6798, P = 0.7038, P = 0.7429, P = 0.7810, P = 0.7716, P = 0.7989 at 0.05, 0.10, 0.15, 0.20, 0.25, 0.30 mV of fiber volley.
	Paired pulse ratio	Suppl Fig. 6c	WT-V, WT-C, KO-V, KO-C	9 (7), 9 (7), 8 (5), 9 (6)	One-way ANOVA; P = 0.1454, P = 0.7817, P = 0.3995, P = 0.8379, P = 0.5846, P = 0.3198 at 25, 50, 75, 100, 200, 300 ms of stimulus interval
	NMDA/AMPA ratio at -40 mV of holding membrane potential	Suppl Fig. 6d	WT, baseline vs. after CQ	4 (3). 4 (3)	Paired Student's t-test, P = 0.0039
		Suppl Fig. 6e	KO, baseline vs. after CQ	5 (4), 5 (4)	Paired Student's t-test, P = 0.0174
Ca-EDTA pretreatment + CQ	NMDA-fEPSP, initial slope	Fig. 3a	WT, baseline vs. last 5-min	6 (3), 6 (3)	Paired Student's t-test, P = 0.8350
			KO, baseline vs. last 5-min	6 (3), 6 (3)	Paired Student's t-test, P = 0.8749
			WT, last 5-min vs. KO, last 5-min	6 (3), 6 (3)	Unpaired Student's t-test, P = 0.7738
TPEN pretreatment + CQ	NMDA-fEPSP, initial slope	Fig. 3b	WT, baseline vs. last 5-min	6 (2), 6 (2)	Paired Student's t-test, P = 0.4589
			KO, baseline vs. last 5-min	4 (2), 4 (2)	Paired Student's t-test, P = 0.6112
			WT, last 5-min vs. KO, last 5-min	6 (2), 4 (2)	Unpaired Student's t-test, P = 0.6337
CQ in ZnT3 KO slices	NMDA-fEPSP, initial slope	Fig. 3c	baseline vs. last 5-min	7 (3), 7 (3)	Paired Student's t-test, P = 0.9947
CQ in different zinc dose	NMDA-fEPSP, initial slope	Fig. 3d	WT, zinc 0 uM vs. 0.25 uM	8 (7), 7 (4)	Unpaired Student's t-test, P = 0.0235
		Fig. 3e	KO, zinc 0 uM vs. 0.25 uM	8 (5), 9 (4)	Unpaired Student's t-test, P = 0.4374
Cuprizone pretreatment + CQ	NMDA-fEPSP, initial slope	Fig. 3f	WT, baseline vs. last 5-min	5 (4), 5 (4)	Paired Student's t-test, P = 0.0114
			KO, baseline vs. last 5-min	5 (4), 5 (4)	Paired Student's t-test, P = 0.0442
			WT, last 5-min vs. KO, last 5-min	5 (4), 5 (4)	Unpaired Student's t-test, P = 0.9859
Ca-EDTA only	NMDA-fEPSP, initial slope	Suppl Fig. 7a	WT: baseline, during Ca-EDTA, last 5-min	8 (5), 8 (5), 8 (5)	Repeated measures ANOVA, P = 0.5250
			KO: baseline, during Ca-EDTA, last 5-min	10 (5), 10 (5), 10 (5)	Repeated measures ANOVA, P = 0.8512
TPEN only	NMDA-fEPSP, initial slope	Suppl Fig. 7b	WT: baseline, during TPEN, last 5-min	11 (6), 11 (6), 11 (6)	Repeated measures ANOVA, P = 0.0125; Tukey's post test: baseline vs. during TPEN, P < 0.05, baseline vs. last 5-min, n.s., during TPEN vs. last 5-min, P < 0.05
			KO: baseline, during TPEN, last 5-min	9 (5), 9 (5), 9(5)	Repeated measures ANOVA, P = 0.0412; Tukey's post test: baseline vs. during TPEN, P < 0.05, baseline vs. last 5-min, n.s., during TPEN vs. last 5-min, n.s
PP2 pretreatment + CQ	NMDA-fEPSP, initial slope	Fig. 5a	WT, baseline vs. last 5-min	7 (6), 7 (6)	Paired Student's t-test, P = 0.1481
			KO, baseline vs. last 5-min	7 (5), 7 (5)	Paired Student's t-test, P = 0.4396
			WT, last 5-min vs. KO, last 5-min	7 (6), 7 (5)	Unpaired Student's t-test, P = 0.9788
SU6656 pretreatment + CQ	NMDA-fEPSP, initial slope	Fig. 5b	WT, baseline vs. last 5-min	7 (5), 7 (5)	Paired Student's t-test, P = 0.6118
			KO, baseline vs. last 5-min	7 (4), 7 (4)	Paired Student's t-test, P = 0.6896
			WT, last 5-min vs. KO, last 5-min	7 (5), 7 (4)	Unpaired Student's t-test, P = 0.9660
PP3 pretreatment + CQ	NMDA-fEPSP, initial slope	Fig. 5c	WT, baseline vs. last 5-min	8 (4), 8 (4)	Paired Student's t-test, P = 0.0268
			KO, baseline vs. last 5-min	8 (5), 8 (5)	Paired Student's t-test, P = 0.0038
			WT, last 5-min vs. KO, last 5-min	8 (4), 8 (5)	Unpaired Student's t-test, P = 0.6952
Peptides + CQ	AMPAR EPSCs at -40 mV of holding membrane potential	Fig. 5d	WT with Src(40-58), baseline vs. after CQ	5 (4), 5 (4)	Paired Student's t-test, P = 0.0579
			WT with sSrc(40-58), baseline vs. after CQ	7 (5), 7 (5)	Paired Student's t-test, P = 0.3253
			WT, after CQ, Src(40-58) vs. sSrc(40-58)	5 (4), 7 (5)	Unpaired Student's t-test, P = 0.0633
	NMDAR EPSCs at -40 mV of holding membrane potential		WT with Src(40-58), baseline vs. after CQ	5 (4), 5 (4)	Paired Student's t-test, P = 0.9899
			WT with sSrc(40-58), baseline vs. after CQ	7 (5), 7 (5)	Paired Student's t-test, P = 0.0227
			WT, after CQ, Src(40-58) vs. sSrc(40-58)	5 (4), 7 (5)	Unpaired Student's t-test, P = 0.0389
	AMPAR EPSCs at -40 mV of holding membrane potential	Fig. 5e	KO with Src(40-58), baseline vs. after CQ	6 (4), 6 (4)	Paired Student's t-test, P = 0.0598
			KO with sSrc(40-58), baseline vs. after CQ	7 (6), 7 (6)	Paired Student's t-test, P = 0.6150
			KO, after CQ, Src(40-58) vs. sSrc(40-58)	6 (4), 7 (6)	Unpaired Student's t-test, P = 0.1053
	NMDAR EPSCs at -40 mV of holding membrane potential		KO with Src(40-58), baseline vs. after CQ	6 (4), 6 (4)	Paired Student's t-test, P = 0.0766
			KO with sSrc(40-58), baseline vs. after CQ	7 (6), 7 (6)	Paired Student's t-test, P = 0.0035
			KO, after CQ, Src(40-58) vs. sSrc(40-58)	6 (4), 7(6)	Unpaired Student's t-test, P = 0.0079
	NMDA/AMPA ratio at -40 mV of holding membrane potential	Suppl Fig. 8a	WT with Src(40-58), baseline vs. after CQ	5 (4), 5 (4)	Paired Student's t-test, P = 0.2604
		Suppl Fig. 8b	WT with sSrc(40-58), baseline vs. after CQ	7 (5), 7 (5)	Paired Student's t-test, P = 0.0130
		Suppl Fig. 8c	KO with Src(40-58), baseline vs. after CQ	6 (4), 6 (4)	Paired Student's t-test, P = 0.0651
		Suppl Fig. 8d	KO with sSrc(40-58), baseline vs. after CQ	7 (6), 7 (6)	Paired Student's t-test, P = 0.0383
PD98059 pretreatment + CQ	NMDA-fEPSP, initial slope	Suppl Fig. 9a	baseline vs. last 5-min	6 (4), 6 (4)	Paired Student's t-test, P = 0.0449
KN93 pretreatment + CQ	NMDA-fEPSP, initial slope	Suppl Fig. 9b	baseline, during CQ, last 5-min	9 (4), 9 (4), 9 (4)	Repeated measures ANOVA, P = 0.0011; Tukey's post test: baseline vs. during CQ, P < 0.001, baseline vs. last 5-min, n.s., during CQ vs. last 5-min, P < 0.05
Tbr1 mice BEHAVIOR
Experiments	Parameter	Figure	Comparison	N	Statistical tests and significance
Three-chamber test	Exploration time (S1 vs. O)	Fig. 7b	WT-V, O vs. S1	10, 10	Unpaired Student's t-test, P = 0.0014
			WT-C, O vs. S1	10, 10	Mann Whitney test, P = 0.0005
			HT-V, O vs. S1	11, 11	Mann Whitney test, P = 0.6692
			HT-C, O vs. S1	11, 11	Mann Whitney test, P = 0.0002
	Preference index (S1-O) from exploration time	Fig. 7c	WT-V, WT-C, HT-V, HT-C	10, 10, 11, 11	Repeated measurements of ANOVA, Gene effect P = 0.0724, Drug effect P < 0.0001
					One-way ANOVA; P < 0.0001, Tukey's post test: WT-V vs. WT-C, n.s., WT-V vs. HT-V, P < 0.05, WT-V vs. HT-C, n.s., WT-C vs. HT-V, P < 0.001., WT-C vs. HT-C, n.s., HT-V vs. HT-C, P < 0.001
		Suppl Fig. 10c	WT-V, WT-C	10, 10	Paired Student's t-test, P = 0.0648
		Suppl Fig. 10d	HT-V, HT-C	11, 11	Paired Student's t-test, P = 0.0004
	Time in chamber (S1 vs. O)	Suppl Fig. 10a	WT-V, O vs. S1	10, 10	Unpaired Student's t-test, P < 0.0001
			WT-C, O vs. S1	10, 10	Unpaired Student's t-test, P < 0.0001
			HT-V, O vs. S1	11, 11	Unpaired Student's t-test, P = 0.9564
			HT-C, O vs. S1	11, 11	Unpaired Student's t-test, P < 0.0001
	Preference index (S1-O) from time spent in chamber	Suppl Fig. 10b	WT-V, WT-C, HT-V, HT-C	10, 10, 11, 11	Repeated measurements of ANOVA, Gene effect P = 0.2111, Drug effect P = 0.0015
					One-way ANOVA; P = 0.0017, Tukey's post test: WT-V vs. WT-C, n.s., WT-V vs. HT-V, n.s., WT-V vs. HT-C, n.s., WT-C vs. HT-V, P < 0.01, WT-C vs. HT-C, n.s., HT-V vs. HT-C, P < 0.01
	Exploration time (S1 vs. S2)	Fig. 7e	WT-V, S1 vs. S2	10, 10	Unpaired Student's t-test, P = 0.0051
			WT-C, S1 vs. S2	10, 10	Unpaired Student's t-test, P = 0.0005
			HT-V, S1 vs. S2	11, 11	Unpaired Student's t-test, P = 0.9506
			HT-C, S1 vs. S2	11, 11	Unpaired Student's t-test, P = 0.2966
	Preference index (S2-S1) from exploration time	Fig. 7f	WT-V, WT-C, HT-V, HT-C	10, 10, 11, 11	Repeated measurements of ANOVA, Gene effect P = 0.0148, Drug effect P = 0.2111
					One-way ANOVA, P = 0.0309; Tukey's post test: WT-V vs. WT-C, n.s., WT-V vs. HT-V, n.s., WT-V vs. HT-C, n.s., WT-C vs. HT-V, P < 0.05, WT-C vs. HT-C, n.s., HT-V vs. HT-C, n.s.
		Suppl Fig. 10g	WT-V, WT-C	10, 10	Paired Student's t-test, P = 0.3060
		Suppl Fig. 10h	HT-V, HT-C	11, 11	Paired Student's t-test, P = 0.6745
	Time in chamber (S2 vs. S1)	Suppl Fig. 10e	WT-V, O vs. S1	10, 10	Unpaired Student's t-test, P = 0.0099
			WT-C, O vs. S1	10, 10	Unpaired Student's t-test, P = 0.0007
			HT-V, O vs. S1	11, 11	Unpaired Student's t-test, P = 0.9840
			HT-C, O vs. S1	11, 11	Unpaired Student's t-test, P = 0.6986
	Preference index (S2-S1) from time spent in chamber	Suppl Fig. 10f	WT-V, WT-C, HT-V, HT-C	10, 10, 11, 11	Repeated measurements of ANOVA, Gene effect P = 0.0259, Drug effect P = 0.3595
					One-way ANOVA; P = 0.0758
	Correlation between time spent in chamber and in exploration	Suppl Fig. 11a	WT-V	40 pairs	Pearson r = 0.8787, 95% CI 0.7809-0.9344, P <0.0001
		Suppl Fig. 11b	WT-C	40 pairs	Pearson r = 0.9400, 95% CI 0.8888-0.9681, P < 0.0001
		Suppl Fig. 11c	HT-V	44 pairs	Pearson r = 0.7894, 95% CI 0.6432-0.8800, P < 0.0001
		Suppl Fig. 11d	HT-C	44 pairs	Pearson r = 0.9067, 95% CI 0.8345-0.9483, P < 0.0001
Tbr1 mice ELECTROPHYSIOLOGY
Experiments	Parameter	Figure	Comparison	N; Cell or slice (mouse)	Statistical tests and significance
Baseline (SC-CA1)	mEPSC, frequency	Suppl Fig. 12a	WT, HT	13 (3), 15 (3)	Unpaired Student's t-test, P = 0.1889
	mEPSC, amplitude				Unpaired Student's t-test, P = 0.5725
	I/O ratio	Suppl Fig. 12b		10 (3), 10 (3)	Mann Whitney test; P = 0.6305, P = 0.9118, P = 0.7959, P = 0.5787, P = 0.4813, P = 0.4813 at 0.05, 0.10, 0.15, 0.20, 0.25, 0.30 mV of fiber volley
	Paired pulse ratio	Suppl Fig. 12c		10 (3), 10 (3)	Unpaired Student's t-test; P = 0.2338, P = 0.7334, P = 0.0756, P = 0.8677, P = 0.1638, P = 0.6137 at 25, 50, 75, 100, 200, 300 ms of stimulus interval
	NMDA/AMPA ratio	Suppl Fig. 12d		8 (4), 9 (5)	Unpaired Student's t-test, P = 0.3471
Baseline (T-LA)	mEPSC, frequency	Fig. 8a	WT, HT	17 (3), 17 (3)	Unpaired Student's t-test, P = 0.9086
	mEPSC, amplitude				Unpaired Student's t-test, P = 0.0051
	I/O ratio	Fig. 8b		8 (3), 8 (3)	Unpaired Student's t-test; P = 0.1548, P = 0.3886, P = 0.7113, P = 0.5794, P = 0.4954 at 5, 10, 15, 20, 25 mA of stimulus intensity
	NMDA/AMPA ratio	Fig 8c		8 (5), 9 (5)	Unpaired Student's t-test, P = 0.0267
Clioquinol treatment (T-LA)	NMDA/AMPA ratio	Fig. 8d		10 (5), 7 (4), 10 (6), 9 (4)	Two-way ANOVA, Gene effect P = 0.1579, Drug effect P = 0.0302
					One-way ANOVA (Kruskal Wallis), P = 0.0236; Dunn's post test: WT-V vs. WT-C, n.s., WT-V vs. KO-V, n.s, WT-V vs. KO-C, n.s., WT-C vs. KO-V, n.s., WT-C vs. KO-C, n.s., KO-V vs. KO-C, P < 0.05
Western Blot (Shank2)
Normalized ratio of phopho-Src / total Src	Active Src	Fig. 6b	WT-V, WT-C, WT-V + PP2, WT-C + PP2	6 (3), 6 (3), 6 (3), 6 (3)	One-way ANOVA, P < 0.0001; Tukey's post test: WT-V vs. WT-C, P < 0.05, WT-V vs. WT-V+PP2, P <0.001, WT-V vs. WT-C+PP2, P < 0.01, WT-C vs. WT-V+PP2, P < 0.001, WT-C vs. WT-C+PP2, P < 0.001, WT-V+PP2 vs. WT-C+PP2, n.s.
	Inactive Src	Fig. 6c			One-way ANOVA, P < 0.0001; Tukey's post test: WT-V vs. WT-C, n.s., WT-V vs. WT-V+PP2, P <0.001, WT-V vs. WT-C+PP2, P < 0.001, WT-C vs. WT-V+PP2, P < 0.001, WT-C vs. WT-C+PP2, P < 0.001, WT-V+PP2 vs. WT-C+PP2, n.s.
	Active Src	Fig. 6e	KO-V, KO-C, KO-V + PP2, KO-C + PP2	6 (3), 6 (3), 6 (3), 6 (3)	One-way ANOVA, P < 0.0001; Tukey's post test: KO-V vs. KO-C, P < 0.05, KO-V vs. KO-V+PP2, P <0.001, KO-V vs. KO-C+PP2, P < 0.001, KO-C vs. KO-V+PP2, P < 0.001, KO-C vs. KO-C+PP2, P < 0.001, KO-V+PP2 vs. KO-C+PP2, n.s.
	Inactive Src	Fig. 6f			One-way ANOVA, P = 0.0004; Tukey's post test: KO-V vs. KO-C, n.s., KO-V vs. KO-V+PP2, P <0.01, KO-V vs. KO-C+PP2, P < 0.01, KO-C vs. KO-V+PP2, P < 0.01, KO-C vs. KO-C+PP2, P < 0.01, KO-V+PP2 vs. KO-C+PP2, n.s.
Immunoblotting	ZnT3, P2	Suppl Fig. 3c	WT-V, WT-C, KO-V, KO-C	8 (4), 8 (4)	Two-way ANOVA, Gene effect P = 0.6980, Drug effect = 0.6608
					One-way ANOVA, P = 0.7800
TFL-Zn staining (Shank2)
TFL-Zn staining	ROI intensity ratio	Suppl Fig. 3b	DG, WT vs. KO	15 (3), 15 (3)	Unpaired Student's t-test, P > 0.9999
			CA3, WT vs. KO	15 (3), 15 (3)	Unpaired Student's t-test, P = 0.2500
			CA1, WT vs. KO	15 (3), 15 (3)	Unpaired Student's t-test, P > 0.7500
Metal analysis
Inductively Coupled Plasma Mass Spectrometry	Zn	Suppl Fig. 4a	WT-V, WT-C, KO-V, KO-C	4, 4, 5, 4	Two-way ANOVA, Gene effect P = 0.9435, Drug effect = 0.7777
					One-way ANOVA, P = 0.9176
	Cu	Suppl Fig. 4b	WT-V, WT-C, KO-V, KO-C	4, 4, 5, 4	Two-way ANOVA, Gene effect P = 0.8887, Drug effect = 0.9575
					One-way ANOVA, P = 0.9633
	Fe	Suppl Fig. 4c	WT-V, WT-C, KO-V, KO-C	4, 4, 5, 4	Two-way ANOVA, Gene effect P = 0.7495, Drug effect = 0.4773
					One-way ANOVA, P = 0.8242
Two-photon imaging
ZnAF-2DA staining	ROI intensity (Cell body)	Fig. 4c	Vehicle, CQ	12 (6), 12 (5)	Mann Whitney test, P = 0.0036
	ROI intensity (Dendrite)	Fig. 4d			Mann Whitney test, P = 0.0051
	ROI intensity (total)	Fig. 4e			Mann Whitney test, P = 0.0043
	Dendritic / cell body ratio	Fig. 4f			Unpaired Student's t-test, P = 0.8840
										5.04
